# Supplementary material for: Evaluating the reliability of media reports for gathering information about illegal wildlife trade seizures
Source: PeerJ. 2022 Apr 5;10:e13156. doi: 10.7717/peerj.13156 (PMC8992658; doi:10.7717/peerj.13156)
Supplement: Supplemental Information 2 — See Table 2 for the details of the variables [file peerj-10-13156-s002.csv]

year	protection	kathmandu_post	gorakhapatra	kantipur	AllSources	arrestees	plevel	arrestsize	Elephant	Tiger	Rhino	Musk_Deer	Red_Panda	Pangolin	Leopard	Bear	Owl	Others	enforcement
2005	1	0	0	0	0	1	2	0	1	0	0	0	0	0	0	0	0	0
2005	1	0	0	0	0	2	2	1	1	0	0	0	0	0	0	0	0	0
2005	1	0	0	0	0	1	2	0	1	0	0	0	0	0	0	0	0	0
2005	1	0	0	0	0	1	2	0	1	0	0	0	0	0	0	0	0	0
2005	1	1	0	0	1	4	2	2	0	1	0	0	0	0	1	0	0	0
2005	1	0	0	0	0	1	2	0	0	1	0	0	0	0	0	0	0	0
2005	0	0	0	0	0	1	0	0	0	0	0	0	0	0	1	0	0	0
2006	1	0	0	0	0	3	2	2	0	0	0	1	0	0	0	0	0	0
2006	1	0	0	0	0	1	2	0	0	0	1	0	0	0	0	0	0	0
2006	1	0	0	0	0	4	2	2	0	1	0	0	0	0	1	0	0	0
2006	0	0	0	0	0	1	0	0	0	0	0	0	0	0	0	0	0	1
2006	1	0	0	0	0	2	2	1	0	0	1	0	0	0	0	0	0	0
2006	1	0	0	0	0	1	2	0	0	0	1	0	0	0	0	0	0	0
2006	0	0	0	0	0	1	0	0	0	0	0	0	0	0	1	0	0	0
2006	1	0	0	0	0	1	1	0	0	0	0	0	0	0	0	1	0	0
2006	1	0	0	1	1	1	2	0	0	1	0	0	0	0	1	0	0	0
2006	1	0	0	0	0	1	1	0	0	0	0	0	0	1	0	0	0	0
2006	1	0	0	0	0	1	2	0	0	0	1	0	0	0	0	0	0	0
2007	0	0	0	0	0	1	0	0	0	0	0	0	0	0	1	0	0	0
2007	1	0	0	1	1	1	2	0	1	0	0	0	0	0	0	0	0	0
2007	1	0	0	1	1	1	1	0	0	0	0	0	0	0	0	0	0	1
2007	0	0	0	0	0	1	0	0	0	0	0	0	0	0	1	0	0	0
2007	0	0	0	0	0	1	0	0	0	0	0	0	0	0	1	0	0	0
2007	1	0	0	0	0	1	2	0	0	0	0	1	0	0	0	0	0	0
2007	1	0	0	0	0	2	2	1	0	0	1	0	0	0	0	0	0	0
2007	0	0	0	0	0	2	0	1	0	0	0	0	0	0	0	0	1	0
2008	0	0	0	0	0	2	0	1	0	0	0	0	0	0	1	0	0	0
2008	1	1	0	0	1	2	1	1	0	0	0	0	0	0	0	1	0	0
2008	1	0	0	1	1	2	2	1	0	1	0	0	0	0	0	0	0	0
2008	0	0	0	0	0	1	0	0	0	0	0	0	0	0	1	0	0	0
2008	0	0	0	0	0	3	0	2	0	0	0	0	0	0	1	0	0	0
2008	0	0	0	0	0	1	0	0	0	0	0	0	0	0	0	0	0	1
2008	0	0	0	0	0	2	0	1	0	0	0	0	0	0	0	0	0	1
2008	1	0	0	0	0	5	2	2	1	0	0	0	0	0	0	0	0	0
2008	0	0	0	0	0	3	0	2	0	0	0	0	0	0	1	0	0	0
2009	1	0	0	0	0	1	2	0	0	1	0	0	0	0	0	0	0	0
2009	0	0	0	1	1	1	0	0	0	0	0	0	0	0	0	0	1	0
2009	0	0	0	0	0	1	0	0	0	0	0	0	0	0	0	0	1	0
2009	0	0	0	0	0	4	0	2	0	0	0	0	0	0	0	0	1	0
2009	0	0	0	0	0	2	0	1	0	0	0	0	0	0	1	0	0	0
2009	0	0	0	1	1	2	0	1	0	0	0	0	0	0	1	0	0	0
2010	0	0	0	0	0	1	0	0	0	0	0	0	0	0	1	0	0	0
2010	0	0	0	0	0	4	0	2	0	0	0	0	0	0	1	0	0	0
2010	1	0	0	0	0	2	1	1	0	0	0	0	1	0	0	0	0	0
2010	1	1	0	0	1	4	2	2	0	0	1	0	0	0	0	0	0	0
2010	1	0	0	0	0	2	2	1	0	0	1	0	0	0	0	1	0	0
2010	1	0	0	0	0	1	1	0	0	0	0	0	0	1	0	0	0	0
2010	0	0	0	1	1	3	0	2	0	0	0	0	0	0	0	0	1	0
2010	1	1	0	0	1	4	2	2	0	1	0	0	0	0	0	0	0	0
2010	0	0	0	0	0	4	0	2	0	0	0	0	0	0	1	0	0	0
2010	1	0	0	0	0	1	1	0	0	0	0	0	1	0	0	0	0	0
2010	0	0	0	0	0	1	0	0	0	0	0	0	0	0	1	0	0	0
2010	1	0	0	0	0	1	1	0	0	0	0	0	0	0	0	1	0	0
2010	0	0	0	0	0	1	0	0	0	0	0	0	0	0	0	0	1	0
2010	0	0	0	0	0	1	0	0	0	0	0	0	0	0	1	0	0	0
2011	1	0	0	0	0	2	1	1	0	0	0	0	0	0	0	1	0	0	18
2011	0	0	0	0	0	1	0	0	0	0	0	0	0	0	0	0	1	0	18
2011	1	1	0	0	1	1	2	0	0	1	0	0	0	0	0	0	0	0	18
2011	0	1	0	0	1	4	0	2	0	0	0	0	0	0	1	0	0	0	18
2011	1	0	0	0	0	4	1	2	0	0	0	0	0	1	0	0	0	0	18
2011	1	0	0	0	0	2	1	1	0	0	0	0	0	0	0	0	0	1	18
2011	0	1	0	0	1	4	0	2	0	0	0	0	0	0	0	0	1	0	18
2011	1	0	0	1	1	11	2	2	0	0	1	0	0	0	0	0	0	0	18
2011	1	0	0	0	0	3	1	2	0	0	0	0	0	1	0	0	0	0	18
2011	0	0	0	0	0	1	0	0	0	0	0	0	0	0	0	0	0	1	18
2011	1	0	0	0	0	3	2	2	0	0	1	0	0	0	0	0	0	0	18
2011	0	0	0	0	0	4	0	2	0	0	0	0	0	0	1	0	0	0	18
2011	0	0	0	1	1	4	0	2	0	0	0	0	0	0	1	0	0	0	18
2011	0	0	0	0	0	2	0	1	0	0	0	0	0	0	1	0	0	0	18
2011	1	0	0	1	1	2	2	1	1	0	0	0	0	0	0	0	0	0	18
2011	1	0	0	0	0	4	1	2	0	0	0	0	1	0	0	0	0	0	18
2012	1	0	0	0	0	2	2	1	1	0	0	0	0	0	0	0	0	0	25
2012	1	1	0	0	1	3	2	2	0	0	0	1	0	0	0	0	0	0	25
2012	0	0	0	0	0	1	0	0	0	0	0	0	0	0	1	0	0	0	25
2012	1	0	0	0	0	2	1	1	0	0	0	0	0	1	0	0	0	0	25
2012	0	0	0	0	0	5	0	2	0	0	0	0	0	0	1	0	0	0	25
2012	1	0	0	0	0	5	1	2	0	0	0	0	1	0	0	0	0	0	25
2012	1	1	0	0	1	2	2	1	0	0	1	0	0	0	0	0	0	0	25
2012	1	0	0	0	0	0	2	0	0	0	0	1	0	0	0	1	0	0	25
2012	0	1	0	0	1	0	0	0	0	0	0	0	0	0	1	0	0	0	25
2012	1	1	0	0	1	2	2	1	0	0	1	0	0	0	0	0	0	0	25
2012	1	0	0	0	0	3	2	2	0	0	0	1	0	0	0	0	0	0	25
2012	1	0	0	0	0	2	2	1	0	0	1	0	0	0	0	0	0	0	25
2012	0	0	0	0	0	2	0	1	0	0	0	0	0	0	1	0	0	0	25
2012	0	1	0	0	1	1	0	0	0	0	0	0	0	0	1	0	0	0	25
2012	1	1	0	0	1	2	2	1	0	0	1	0	0	0	0	0	0	0	25
2012	1	0	0	0	0	2	2	1	0	0	0	1	0	0	0	0	0	0	25
2012	1	0	0	0	0	2	2	1	1	0	0	0	0	0	0	0	0	0	25
2012	1	0	0	0	0	3	2	2	0	0	0	1	0	0	0	0	0	0	25
2012	0	0	0	0	0	2	0	1	0	0	0	0	0	0	0	0	0	1	25
2012	0	0	0	0	0	3	0	2	0	0	0	0	0	0	0	0	1	0	25
2012	1	0	0	0	0	3	1	2	0	0	0	0	0	1	0	0	0	0	25
2012	1	0	0	0	0	2	1	1	0	0	0	0	0	0	0	1	0	0	25
2012	1	0	0	0	0	2	1	1	0	0	0	0	0	1	0	0	0	0	25
2012	1	0	0	0	0	0	1	0	0	0	0	0	0	0	0	0	0	1	25
2012	1	0	0	0	0	2	1	1	0	0	0	0	1	0	0	0	0	0	25
2012	1	0	0	1	1	0	2	0	0	0	0	1	0	0	0	0	0	0	25
2012	1	0	0	0	0	0	1	0	0	0	0	0	0	1	0	0	0	0	25
2012	1	0	0	0	0	1	1	0	0	0	0	0	0	0	0	1	0	0	25
2012	1	0	0	0	0	0	2	0	0	1	0	0	1	0	0	0	0	0	25
2012	1	0	0	0	0	1	1	0	0	0	0	0	0	0	0	0	0	1	25
2012	1	0	0	0	0	1	1	0	0	0	0	0	1	0	0	0	0	0	25
2012	1	0	0	0	0	0	2	0	0	1	0	0	0	0	0	0	0	0	25
2012	1	0	0	0	0	0	1	0	0	0	0	0	0	0	0	1	0	0	25
2012	0	0	0	0	0	2	0	1	0	0	0	0	0	0	1	0	0	0	25
2012	1	0	0	0	0	3	1	2	0	0	0	0	1	0	0	0	0	0	25
2012	0	1	0	0	1	0	0	0	0	0	0	0	0	0	1	0	0	0	25
2013	1	0	0	0	0	2	2	1	0	0	1	0	0	0	0	0	0	0	29
2013	0	0	0	0	0	2	0	1	0	0	0	0	0	0	1	0	0	0	29
2013	1	0	0	0	0	2	1	1	0	0	0	0	0	0	0	1	0	0	29
2013	1	0	0	0	0	2	2	1	1	0	0	0	0	0	0	0	0	0	29
2013	1	1	0	0	1	2	1	1	0	0	0	0	1	0	0	0	0	0	29
2013	1	0	0	0	0	1	1	0	0	0	0	0	0	1	0	0	0	0	29
2013	1	0	0	0	0	0	1	0	0	0	0	0	0	0	0	0	0	1	29
2013	0	0	0	0	0	1	0	0	0	0	0	0	0	0	1	0	0	0	29
2013	0	1	0	0	1	0	0	0	0	0	0	0	0	0	1	0	0	0	29
2013	1	0	0	0	0	1	2	0	0	0	1	0	0	0	0	0	0	0	29
2013	1	0	0	0	0	2	2	1	0	0	0	1	0	0	0	0	0	0	29
2013	0	0	0	0	0	1	0	0	0	0	0	0	0	0	0	0	1	0	29
2013	1	0	1	0	1	2	1	1	0	0	0	0	1	0	0	0	0	0	29
2013	1	0	1	0	1	1	1	0	0	0	0	0	1	0	0	0	0	0	29
2013	0	0	0	0	0	3	0	2	0	0	0	0	0	0	0	0	1	0	29
2013	1	0	0	0	0	0	1	0	0	0	0	0	0	0	0	0	0	1	29
2013	1	0	0	0	0	4	1	2	0	0	0	0	1	0	0	0	0	0	29
2013	0	0	0	0	0	2	0	1	0	0	0	0	0	0	1	0	0	0	29
2013	1	0	0	0	0	1	1	0	0	0	0	0	0	0	0	0	0	0	29
2013	0	0	0	0	0	0	0	0	0	0	0	0	0	0	0	0	0	1	29
2013	1	0	0	0	0	0	1	0	0	0	0	0	0	0	0	0	0	1	29
2013	0	0	0	0	0	0	0	0	0	0	0	0	0	0	0	0	0	1	29
2013	0	0	0	0	0	0	0	0	0	0	0	0	0	0	0	0	1	0	29
2013	1	0	0	0	0	2	1	1	0	0	0	0	1	0	0	0	0	0	29
2013	1	0	0	0	0	4	1	2	0	0	0	0	1	0	0	0	0	0	29
2013	1	0	0	0	0	1	2	0	0	1	0	0	0	0	0	0	0	0	29
2013	1	0	0	0	0	4	1	2	0	0	0	0	0	1	0	0	0	0	29
2013	1	0	0	0	0	2	1	1	0	0	0	0	1	0	0	0	0	0	29
2013	0	0	0	0	0	3	0	2	0	0	0	0	0	0	0	0	1	0	29
2013	1	0	0	1	1	0	1	0	0	0	0	0	0	0	0	0	0	1	29
2014	1	0	0	1	1	1	2	0	0	0	1	0	0	0	0	0	0	0	34
2014	1	1	0	0	1	1	2	0	0	1	0	0	0	0	0	0	0	0	34
2014	0	0	0	0	0	3	0	2	0	0	0	0	0	0	1	0	0	0	34
2014	1	0	0	0	0	1	1	0	0	0	0	0	0	1	0	0	0	0	34
2014	1	0	0	0	0	2	2	1	0	0	0	1	0	0	0	0	0	0	34
2014	0	0	0	0	0	1	0	0	0	0	0	0	0	0	0	0	1	0	34
2014	1	0	0	0	0	2	1	1	0	0	0	0	0	1	0	0	0	0	34
2014	1	0	0	0	0	2	1	1	0	0	0	0	1	0	0	0	0	0	34
2014	0	0	0	0	0	1	0	0	0	0	0	0	0	0	1	0	0	0	34
2014	0	0	0	0	0	1	0	0	0	0	0	0	0	0	1	0	0	0	34
2014	0	0	0	0	0	2	0	1	0	0	0	0	0	0	0	0	0	1	34
2014	1	0	0	0	0	2	1	1	0	0	0	0	1	0	0	0	0	0	34
2014	0	0	0	0	0	2	0	1	0	0	0	0	0	0	1	0	0	0	34
2014	0	0	0	0	0	1	0	0	0	0	0	0	0	0	0	0	1	0	34
2014	0	0	0	0	0	2	0	1	0	0	0	0	0	0	1	0	0	0	34
2014	0	0	0	0	0	0	0	0	0	0	0	0	0	0	0	0	0	1	34
2014	0	0	0	0	0	1	0	0	0	0	0	0	0	0	0	0	1	0	34
2014	0	0	0	1	1	1	0	0	0	0	0	0	0	0	1	0	0	0	34
2014	1	0	0	0	0	1	1	0	0	0	0	0	0	1	0	0	0	0	34
2014	0	0	1	0	1	2	0	1	0	0	0	0	0	0	0	0	1	0	34
2014	0	0	0	0	0	2	0	1	0	0	0	0	0	0	1	0	0	0	34
2014	0	0	0	0	0	1	0	0	0	0	0	0	0	0	0	0	0	1	34
2014	0	0	1	0	1	0	0	0	0	0	0	0	0	0	0	0	0	1	34
2014	0	0	0	0	0	1	0	0	0	0	0	0	0	0	1	0	0	0	34
2014	0	0	0	0	0	2	0	1	0	0	0	0	0	0	1	0	0	0	34
2014	0	0	0	0	0	1	0	0	0	0	0	0	0	0	1	0	0	0	34
2014	1	0	0	0	0	1	1	0	0	0	0	0	1	0	0	0	0	0	34
2014	0	0	0	0	0	1	0	0	0	0	0	0	0	0	1	0	0	0	34
2014	0	0	0	0	0	2	0	1	0	0	0	0	0	0	1	0	0	0	34
2014	1	0	0	0	0	2	1	1	0	0	0	0	1	0	0	0	0	0	34
2014	1	0	0	0	0	1	1	0	0	0	0	0	0	1	0	0	0	0	34
2014	0	0	0	0	0	0	0	0	0	0	0	0	0	0	0	0	0	1	34
2014	0	0	0	0	0	1	0	0	0	0	0	0	0	0	1	0	0	0	34
2014	0	0	0	0	0	1	0	0	0	0	0	0	0	0	0	0	1	0	34
2014	0	0	0	0	0	2	0	1	0	0	0	0	0	0	1	0	0	0	34
2014	0	1	0	0	1	1	0	0	0	0	0	0	0	0	1	0	0	0	34
2014	1	0	0	1	1	0	1	0	0	0	0	0	1	0	0	0	0	0	34
2014	1	0	0	0	0	1	1	0	0	0	0	0	1	0	0	0	0	0	34
2014	0	1	0	0	1	0	0	0	0	0	0	0	0	0	0	0	0	1	34
2014	1	0	0	0	0	0	1	0	0	0	0	0	1	0	0	0	0	0	34
2014	0	0	0	0	0	0	0	0	0	0	0	0	0	0	0	0	0	1	34
2015	1	1	0	0	1	0	2	0	0	0	0	0	0	0	1	0	0	0	52
2015	0	0	0	0	0	0	0	0	0	0	0	0	0	0	0	0	0	1	52
2015	0	0	0	0	0	0	0	0	0	0	0	0	0	0	1	0	0	0	52
2015	0	0	0	0	0	0	0	0	0	0	0	0	0	0	0	0	0	1	52
2015	1	0	0	0	0	0	1	0	0	0	0	0	1	0	0	0	0	0	52
2014	0	0	0	0	0	3	0	2	0	0	0	0	0	0	0	0	1	0	52
2015	0	0	0	0	0	2	0	1	0	0	0	0	0	0	0	0	0	1	52
2015	1	0	0	0	0	4	1	2	0	0	0	0	1	0	1	0	0	0	52
2015	1	0	0	0	0	1	1	0	0	0	0	0	1	0	0	0	0	0	52
2015	1	0	0	0	0	1	1	0	0	0	0	0	0	0	0	1	0	0	52
2015	0	0	0	0	0	2	0	1	0	0	0	0	0	0	1	0	0	0	52
2015	0	0	0	1	1	2	0	1	0	0	0	0	0	0	1	0	0	0	52
2015	1	0	0	0	0	1	1	0	0	0	0	0	1	0	0	0	0	0	52
2015	0	0	0	1	1	1	0	0	0	0	0	0	0	0	1	0	0	0	52
2015	0	0	0	0	0	1	0	0	0	0	0	0	0	0	0	0	0	1	52
2015	0	0	0	0	0	2	0	1	0	0	0	0	0	0	0	0	0	1	52
2015	0	0	0	0	0	2	0	1	0	0	0	0	0	0	1	0	0	0	52
2015	0	0	0	1	1	3	0	2	0	0	0	0	0	0	1	0	0	0	52
2015	1	0	0	0	0	1	2	0	0	0	1	0	0	0	0	0	0	0	52
2015	0	0	0	0	0	5	0	2	0	0	0	0	0	0	0	0	0	1	52
2015	1	0	0	0	0	2	2	1	0	0	0	1	0	0	0	0	0	0	52
2015	1	0	0	0	0	5	2	2	1	0	0	0	0	0	0	0	0	0	52
2015	1	0	0	0	0	1	2	0	0	0	0	1	0	0	0	0	0	0	52
2015	0	0	0	0	0	1	0	0	0	0	0	0	0	0	0	0	0	1	52
2015	1	0	0	0	0	2	1	1	0	0	0	0	0	0	0	0	0	1	52
2015	1	0	1	0	1	3	2	2	0	0	0	1	0	0	0	0	0	0	52
2015	1	0	0	0	0	1	1	0	0	0	0	0	0	0	0	1	0	0	52
2015	1	0	1	0	1	2	1	1	0	0	0	0	0	1	0	0	0	0	52
2015	0	0	1	0	1	1	0	0	0	0	0	0	0	0	0	0	0	1	52
2015	1	0	1	0	1	1	2	0	0	1	0	0	0	0	0	0	0	0	52
2015	0	0	0	0	0	2	0	1	0	0	0	0	0	0	0	0	0	1	52
2015	0	0	0	0	0	2	0	1	0	0	0	0	0	0	1	0	0	0	52
2015	1	0	0	0	0	2	1	1	0	0	0	0	0	0	0	1	0	0	52
2015	0	0	0	0	0	1	0	0	0	0	0	0	0	0	0	0	0	1	52
2015	1	0	0	0	0	1	1	0	0	0	0	0	1	0	0	0	0	0	52
2015	0	0	0	0	0	3	0	2	0	0	0	0	0	0	0	0	1	0	52
2015	1	0	1	0	1	2	1	1	0	0	0	0	0	1	0	0	0	0	52
2015	1	0	0	0	0	1	1	0	0	0	0	0	1	0	0	0	0	0	52
2016	0	0	0	0	0	2	0	1	0	0	0	0	0	0	1	0	0	0	58
2016	0	0	0	0	0	3	0	2	0	0	0	0	0	0	1	0	0	0	58
2016	1	0	0	0	0	1	1	0	0	0	0	0	0	1	0	0	0	0	58
2016	1	0	0	0	0	2	1	1	0	0	0	0	0	0	0	1	0	0	58
2016	1	0	0	0	0	1	1	0	0	0	0	0	0	1	0	0	0	0	58
2016	1	0	0	0	0	2	1	1	0	0	0	0	0	0	0	1	0	0	58
2016	0	0	0	0	0	1	0	0	0	0	0	0	0	0	1	0	0	0	58
2016	1	0	0	0	0	2	2	1	1	0	0	0	0	0	0	0	0	0	58
2016	0	0	0	0	0	2	0	1	0	0	0	0	0	0	0	0	0	1	58
2016	1	0	0	0	0	1	1	0	0	0	0	0	1	0	0	0	0	0	58
2016	0	0	1	0	1	6	0	2	0	0	0	0	0	0	0	0	1	0	58
2016	0	0	0	0	0	2	0	1	0	0	0	0	0	0	0	0	1	0	58
2016	1	0	0	0	0	2	1	1	0	0	0	0	1	0	0	0	0	0	58
2016	1	0	0	0	0	3	1	2	0	0	0	0	1	0	0	0	0	0	58
2016	1	0	0	0	0	2	1	1	0	0	0	0	0	0	0	1	0	0	58
2016	0	0	0	0	0	1	0	0	0	0	0	0	0	0	1	0	0	0	58
2016	0	0	0	0	0	1	0	0	0	0	0	0	0	0	0	0	0	1	58
2016	1	0	0	0	0	3	1	2	0	0	0	0	1	0	0	0	0	0	58
2016	1	1	0	0	1	2	1	1	0	0	0	0	0	1	0	0	0	0	58
2016	0	0	0	0	0	1	0	0	0	0	0	0	0	0	1	0	0	0	58
2016	1	1	0	0	1	2	1	1	0	0	0	0	1	0	0	0	0	0	58
2016	0	0	0	0	0	2	0	1	0	0	0	0	0	0	1	0	0	0	58
2016	0	0	0	0	0	2	0	1	0	0	0	0	0	0	1	0	0	0	58
2016	0	0	0	0	0	1	0	0	0	0	0	0	0	0	0	0	0	1	58
2016	1	0	0	0	0	2	1	1	0	0	0	0	0	1	0	0	0	0	58
2016	0	0	0	0	0	2	0	1	0	0	0	0	0	0	0	0	0	1	58
2016	1	1	0	0	1	1	1	0	0	0	0	0	1	0	0	0	0	0	58
2016	1	0	0	0	0	2	2	1	0	0	0	1	0	0	0	0	0	0	58
2016	0	0	0	0	0	0	0	0	0	0	0	0	0	0	0	0	0	1	58
2016	1	0	1	1	1	7	1	2	0	0	0	0	1	0	0	0	0	0	58
2016	0	0	0	0	0	1	0	0	0	0	0	0	0	0	1	0	0	0	58
2016	0	0	0	0	0	4	0	2	0	0	0	0	0	0	0	0	0	1	58
2016	0	0	0	0	0	1	0	0	0	0	0	0	0	0	0	0	0	1	58
2016	0	0	0	0	0	4	0	2	0	0	0	0	0	0	1	0	0	0	58
2016	0	0	0	0	0	2	0	1	0	0	0	0	0	0	0	0	0	1	58
2016	1	0	0	0	0	1	1	0	0	0	0	0	0	1	0	0	0	0	58
2016	0	0	0	0	0	1	0	0	0	0	0	0	0	0	1	0	0	0	58
2016	1	0	0	0	0	2	1	1	0	0	0	0	1	0	0	0	0	0	58
2016	0	0	0	0	0	1	0	0	0	0	0	0	0	0	1	0	0	0	58
2016	1	0	1	0	1	1	1	0	0	0	0	0	1	0	0	0	0	0	58
2016	0	0	0	0	0	2	0	1	0	0	0	0	0	0	0	0	1	0	58
2016	1	0	0	0	0	2	1	1	0	0	0	0	0	0	0	1	0	0	58
2016	0	0	0	0	0	2	0	1	0	0	1	0	0	0	0	0	0	0	58
2016	1	0	0	0	0	3	1	2	0	0	0	0	1	0	0	0	0	0	58
2016	0	0	0	0	0	2	0	1	0	0	0	0	0	0	0	0	0	1	58
2016	1	0	0	0	0	2	1	1	0	0	0	0	0	1	0	0	0	0	58
2016	0	0	0	0	0	1	0	0	0	0	0	0	0	0	0	0	0	1	58
2016	0	0	1	0	1	1	0	0	0	0	0	0	0	0	0	0	0	1	58
2016	0	0	0	0	0	4	0	2	0	0	0	0	0	0	1	0	0	0	58
2017	0	0	0	0	0	1	0	0	0	0	0	0	0	0	0	0	0	1	50
2017	1	0	0	0	0	3	1	2	0	0	0	0	1	0	0	0	0	0	50
2017	1	0	0	0	0	4	1	2	0	0	0	0	0	0	0	1	0	0	50
2017	1	0	0	0	0	0	1	0	0	0	0	0	0	0	0	1	0	0	50
2017	1	0	0	0	0	0	1	0	0	0	0	0	1	0	0	0	0	0	50
2017	1	0	1	1	1	3	1	2	0	0	0	0	1	0	0	0	0	0	50
2017	0	0	1	0	1	1	0	0	0	0	0	0	0	0	0	0	0	1	50
2017	1	0	0	0	0	1	1	0	0	0	0	0	0	1	0	0	0	0	50
2017	0	0	0	0	0	3	0	2	0	0	0	0	0	0	0	0	0	1	50
2017	0	0	0	0	0	1	0	0	0	0	0	0	0	0	0	0	0	1	50
2017	0	0	0	1	1	3	0	2	0	0	0	0	0	0	0	0	0	1	50
2017	1	0	0	0	0	1	2	0	1	0	0	0	0	0	0	0	0	0	50
2017	1	0	0	0	0	3	1	2	0	0	0	0	0	0	0	1	0	0	50
2017	0	0	0	0	0	2	0	1	0	0	0	0	0	0	0	0	1	0	50
2017	0	1	0	0	1	3	0	2	0	0	0	0	0	0	1	0	0	0	50
2017	1	0	0	0	0	2	1	1	0	0	0	0	0	0	0	1	0	0	50
2017	1	0	0	1	1	4	1	2	0	0	0	0	1	0	0	0	0	0	50
2017	1	0	0	1	1	4	2	2	0	1	0	0	0	0	0	0	0	0	50
2017	0	0	0	1	1	1	0	0	0	0	0	0	0	0	0	1	0	0	50
2017	0	0	0	0	0	1	0	0	0	0	0	0	0	0	0	1	0	0	50
2017	1	0	0	0	0	3	1	2	0	0	0	0	1	0	0	0	0	0	50
2017	1	0	0	0	0	2	1	1	0	0	0	0	0	1	0	0	0	0	50
2017	0	0	0	0	0	2	0	1	0	0	0	0	0	0	0	0	0	1	50
2017	1	0	0	0	0	3	2	2	0	0	0	1	0	0	0	0	0	0	50
